# Supplementary material for: Symbioses of alvinocaridid shrimps from the South West Pacific: No chemosymbiotic diets but conserved gut microbiomes
Source: Environ Microbiol Rep. 2023 Sep 26;15(6):614–30. doi: 10.1111/1758-2229.13201 (PMC10667644; doi:10.1111/1758-2229.13201)
Supplement: Supplementary file 4 — Table S3. Results from ANOVA‐like permutation tests for RDA by term with 999 permutations for each hosting organs. [file EMI4-15-614-s003.xlsx]

## Sheet: Feuil1
A. Mouthparts
Variables	F	p
δ13C	1.5002	0.100
δ15N	3.0246	0.002
δ34S	4.5564	0.001
A. Foreguts
Variables	F	p
δ13C	1.1647	0.242
δ15N	1.6190	0.040
δ34S	1.9582	0.006
A. Midguts
Variables	F	p
δ13C	1.5967	0.043
δ15N	1.3793	0.092
δ34S	2.3106	0.003
