# Supplementary material for: Symbioses of alvinocaridid shrimps from the South West Pacific: No chemosymbiotic diets but conserved gut microbiomes
Source: Environ Microbiol Rep. 2023 Sep 26;15(6):614–30. doi: 10.1111/1758-2229.13201 (PMC10667644; doi:10.1111/1758-2229.13201)
Supplement: Supplementary file 5 — Table S4. Results from PERMANOVA tests of isotopic ratios with 999 permutations for each hosting organs. [file EMI4-15-614-s006.xlsx]

## Sheet: Feuil1
A. Mouthparts
Variables	R2	F	p
δ13C	0.02843	1.5125	0.103
δ15N	0.05767	3.0675	0.004
δ34S	0.08673	4.6135	0.001
A. Foreguts
Variables	R2	F	p
δ13C	0.03804	1.1702	0.249
δ15N	0.05280	1.6132	0.024
δ34S	0.06387	1.9647	0.004
A. Midguts
Variables	R2	F	p
δ13C	0.05109	1.5993	0.035
δ15N	0.04418	1.3828	0.093
δ34S	0.07409	2.3190	0.002
