# Supplementary material for: Symbioses of alvinocaridid shrimps from the South West Pacific: No chemosymbiotic diets but conserved gut microbiomes
Source: Environ Microbiol Rep. 2023 Sep 26;15(6):614–30. doi: 10.1111/1758-2229.13201 (PMC10667644; doi:10.1111/1758-2229.13201)
Supplement: Supplementary file 6 — Table S5. Best Blast hit results of Firmicutes ASVs from hosting organs of SW Pacific alvinocaridid shrimps [file EMI4-15-614-s001.xlsx]

## Sheet: Feuil1
	A. Firmicutes	Best BLAST hit
	ASV Identifier	%Similarity	NCBI ID	Description	Origin	Reference
	ASV 108	98.9%	FM863764	Uncultured Firmicutes bacterium partial 16S rRNA gene, clone T17R	R. exoculata gut (TAG vent field)	Durand et al. (2010)
	ASV 1089	98.7%	LT855375	Uncultured Mollicutes bacterium partial 16S rRNA gene, clone LS_MG_65	R. chacei gut (Lucky Strike vent field)	Apremont et al. (2018)
	ASV 1559	99.2%	LT855370	Uncultured Mollicutes bacterium partial 16S rRNA gene, clone SP_MG_35	R. chacei gut (Snake Pit vent field)	Apremont et al. (2018)
	ASV 1614	99.9%	FR839043	Uncultured Mollicutes bacterium partial 16S rRNA gene, clone tdA25R	R. exoculata gut	Durand et al. (2015)
	ASV 1649	99.1%	FM863767	Uncultured Firmicutes bacterium partial 16S rRNA gene, clone R26LS	R. exoculata gut (Rainbow vent field)	Durand et al. (2010)
	ASV 1713	99.3%	FM863738	Uncultured Mollicutes bacterium partial 16S rRNA gene, clone T28SW	R. exoculata gut (TAG vent field)	Durand et al. (2010)
	ASV 1723	99.2%	FR839042	Uncultured Mollicutes bacterium partial 16S rRNA gene, clone tdA46R	R. exoculata gut	Durand et al. (2015)
	B. Deferribacterota	Best BLAST hit
	ASV Identifier	%Similarity	NCBI ID	Description	Origin	Reference
	ASV 9011	1	LT855316	Uncultured Deferribacteres bacterium partial 16S rRNA gene, clone TAG_MG_78	R. chacei gut (TAG vent field)	Apremont et al. (2018)
	ASV9059	1	LT855315	Uncultured Deferribacteres bacterium partial 16S rRNA gene, clone Rb_MG_71	R. chacei gut (Rainbow vent field)	Apremont et al. (2018)
	ASV 9038*	98.1%	LT855316	Uncultured Deferribacteres bacterium partial 16S rRNA gene, clone TAG_MG_78	R. chacei gut (TAG vent field)	Apremont et al. (2018)
	ASV 9045*	98.1%	LT855315	Uncultured Deferribacteres bacterium partial 16S rRNA gene, clone Rb_MG_71	R. chacei gut (Rainbow vent field)	Apremont et al. (2018)
	C. Unaffiliated Bacteria	Best BLAST hit
	ASV Identifier	%Similarity	NCBI ID	Description	Origin	Reference
	ASV 554*	97.9%	KR299765	Uncultured bacterium clone angs2499 16S ribosomal RNA gene, partial sequence	Sepiella maindroni nidamental gland	Song & Wang Unpublished
	ASV 569*	98.9%	KR299765	Uncultured bacterium clone angs2499 16S ribosomal RNA gene, partial sequence	Sepiella maindroni nidamental gland	Song & Wang Unpublished
